# Supplementary material for: Azov-type spits: long-term monitoring of morphodynamics and vegetation in response to changing environment
Source: PeerJ. 2025 Apr 16;13:e18369. doi: 10.7717/peerj.18369 (PMC12009029; doi:10.7717/peerj.18369)
Supplement: Supplemental Information 6 [file peerj-13-18369-s006.odt]

TABLE S1. Location of the meteorological stations of NA and sources.
Station
Altitude, m
Latitude, grad
Longitude, grad
Periods/Source
1900–2021
1961–1990
1991–2020
Berdiansk
2
46.75
36.78
(Open Data–Server, 2022; CGO: Central..., 2021; Climate Explorer, 2023)
(The Climate Cadastre..., 2005)
(CGO: Central..., 2021)
Botieve
19
46.68
35.85
Henichesk
15
46.16
34.81
Mariupol
70
47.03
37.50
Melitopol
34
46.83
35.36
