# Supplementary material for: Azov-type spits: long-term monitoring of morphodynamics and vegetation in response to changing environment
Source: PeerJ. 2025 Apr 16;13:e18369. doi: 10.7717/peerj.18369 (PMC12009029; doi:10.7717/peerj.18369)
Supplement: Supplemental Information 7 [file peerj-13-18369-s007.odt]

TABLE S2. Characteristics of satellite image sources, time period, and number of images used for the analysis 
Satellite image source
Sensors
Spatial resolution, m
Image acquisition frequency, days
Years
Number of images
Landsat 1–5
MSS L1
60
16–18
1975–1993
599
Landsat 4–5
TM, TM Band 6
30
16
1984–2011
575
MODIS
Moderate Resolution Imaging Spectroradiometer
250, 500
1-2
2000-2022
16723
Sentinel-2
L2A
10, 20, 60
5
2017–2022
778
